# Supplementary material for: Optimization of Zinc and Aluminum Hydroxyquinolines for Applications as Semiconductors in Molecular Electronics
Source: Molecules. 2025 Apr 24;30(9):1896. doi: 10.3390/molecules30091896 (PMC12074348; doi:10.3390/molecules30091896)
Supplement: Supplementary file 1 [file molecules-30-01896-s001.zip]

Archive with 1 entries (1 files):
- molecules-3536640-supplementary.pdf
